# Supplementary material for: Multifunctional TiO2 Nanotube-Matrix Composites with Enhanced Photocatalysis and Lithium-Ion Storage Performances
Source: Materials (Basel). 2023 Mar 29;16(7):2716. doi: 10.3390/ma16072716 (PMC10096361; doi:10.3390/ma16072716)
Supplement: Supplementary file 1 [file materials-16-02716-s001.zip]

Archive with 1 entries (1 files):
- materials-2276410-supplementary.pdf
